# Supplementary material for: Targeting NAD Metabolism: Rational Design, Synthesis and In Vitro Evaluation of NAMPT/PARP1 Dual-Target Inhibitors as Anti-Breast Cancer Agents
Source: Molecules. 2024 Jun 14;29(12):2836. doi: 10.3390/molecules29122836 (PMC11206297; doi:10.3390/molecules29122836)
Supplement: Supplementary file 1 [file molecules-29-02836-s001.zip]

Archive with 1 entries (1 files):
- molecules-3007770-supplementary.pdf
